# Supplementary material for: CRISPR/Cas9‐mediated mutations of FANTASTIC FOUR gene family for creating early flowering mutants in tomato
Source: Plant Biotechnol J. 2023 Nov 9;22(3):774–84. doi: 10.1111/pbi.14223 (PMC10893942; doi:10.1111/pbi.14223)
Supplement: Supplementary file 1 — Figure S1 Phylogenetic analysis of SlFAFs and AtFAFs. Figure S2 Sequences alignment of SlFAF proteins. Figure S3 Transcriptional dynamics of SlFAF1/2b, SlFAF1/2c, SlFAF3/4a and SlFAF3/4b. Figure S4 Generations of SlFAF1/2b, SlFAF1/2c, SlFAF3/4a and SlFAF3/4b transgenic lines. Figure S5 Generations of double and triple SlFAF mutants using CRISPR/Cas9 system. Figure S6 Plants growth of early flowering SlFAFs overexpression and mutant lines. Figure S7 Flower and inflorescence development of SlFAFs overexpression and mutant lines. Figure S8 Fruit set rates of SlFAFs overexpression and mutant lines. Figure S9 Fruit shape of SlFAFs overexpression and mutant lines. Table S1 List of primers used in this study. [file PBI-22-774-s001.zip]

Archive with 2 entries (2 files):
- Supplemental Figures.pdf
- Supplemental Table 1.xlsx
