# Supplementary material for: CRISPR/Cas9‐mediated mutations of FANTASTIC FOUR gene family for creating early flowering mutants in tomato
Source: Plant Biotechnol J. 2023 Nov 9;22(3):774–84. doi: 10.1111/pbi.14223 (PMC10893942; doi:10.1111/pbi.14223)
Supplement: Supplementary file 1 — Figure S1 Phylogenetic analysis of SlFAFs and AtFAFs. Figure S2 Sequences alignment of SlFAF proteins. Figure S3 Transcriptional dynamics of SlFAF1/2b, SlFAF1/2c, SlFAF3/4a and SlFAF3/4b. Figure S4 Generations of SlFAF1/2b, SlFAF1/2c, SlFAF3/4a and SlFAF3/4b transgenic lines. Figure S5 Generations of double and triple SlFAF mutants using CRISPR/Cas9 system. Figure S6 Plants growth of early flowering SlFAFs overexpression and mutant lines. Figure S7 Flower and inflorescence development of SlFAFs overexpression and mutant lines. Figure S8 Fruit set rates of SlFAFs overexpression and mutant lines. Figure S9 Fruit shape of SlFAFs overexpression and mutant lines. Table S1 List of primers used in this study. [file PBI-22-774-s001.zip › Supplemental Table 1.xlsx]

## Sheet: Sheet2
Supplemental Table 1. List of primers used in this study.
Abbreviation	Primer sequence (5′-3′)	Purpose
35Spro: FAF1/2a-FW	CATTTGGAGAGGACACGCTCGAGATGGATGTTGTAATCAACAAGGTGG	Generation of overexpressing constructions
35Spro: FAF1/2a-RV	TCTCATTAAAGCAGGACTCTAGA TTAGGAAATGGCGACCCAAAA
35Spro: FAF1/2b-FW	CATTTGGAGAGGACACGCTCGAGATGTCTCAAAATCTTGAAGATGTGAATA
35Spro: FAF1/2b-RV	TCTCATTAAAGCAGGACTCTAGATTAGAAAATGGCCACCCAAAA
35Spro: FAF1/2c-FW	CATTTGGAGAGGACACGCTCGAGATGACCTCAACTTCCACACTATATCAAG
35Spro: FAF1/2c-RV	TCTCATTAAAGCAGGACTCTAGATCAAGATATAGCCACCCAAAATGG
35Spro: FAF3/4a-FW	CATTTGGAGAGGACACGCTCGAGCTTCATTCAATCTTCTATCTTCTCCTCTT
35Spro: FAF3/4a-RV	TCTCATTAAAGCAGGACTCTAGAAAAAAAATAAAATTAGGAAGTAGCCACC
35Spro: FAF3/4b-FW	CATTTGGAGAGGACACGCTCGAGATGTCAACTATAGTCTATCAAGGTTATCAGT
35Spro: FAF3/4b-RV	TCTCATTAAAGCAGGACTCTAGATTAAGAAGTAGCCACCCATAAAGG
FAF1/2a-qRT-FW	TTGGGGAGCGAAACAGGGAG	qRT-PCR primers
FAF1/2a-qRT-RV	GCGATGAGGCGTCACCTGAA
FAF1/2b-qRT-FW	CTCACCGTGAAGGTGGTCGT
FAF1/2b-qRT-RV	TTTCGCCACGAAAGCGTGAG
FAF1/2c-qRT-FW	GAGCCCAAAATGGCACCTCC
FAF1/2c-qRT-RV	TTCGTCCTTCTCGTCGCCTT
FAF3/4a-qRT-FW	ACCCCATCGCGAAGATGGTA
FAF3/4a-qRT-RV	AGAGCCTAAGTCGTCCATTGCT
FAF3/4b-qRT-FW	TGAGGCCCCGAAAATGCGTA
FAF3/4b-qRT-RV	CATGCCCTCCTCTTCCTCGT
Q-actin-FW	GGACGGGCTGCTGGACTTA	qRT-PCR control primers
Q-actin-RV	AGCGCAGAACAATACAACTTTTACC
FAF1/2a-sgRNA1	GAATCTAACAGTGTAGTTTGGTTTGGGGAGCGAAACAGGGGTTTTAGAGCTAGAAATAG	Generation of CRISPR single mutants
FAF1/2a-sgRNA2	GCTATTTCTAGCTCTAAAACTGGCGATGAGGCGTCACCTGCAAACTACACTGTTAGATT
FAF1/2b-sgRNA3	GAATCTAACAGTGTAGTTTGCCGCTGATTGAAGTCAGCGGGTTTTAGAGCTAGAAATAG
FAF1/2b-sgRNA4	GCTATTTCTAGCTCTAAAACCGAAAGCGTGAGCGTGCCATCAAACTACACTGTTAGATT
FAF1/2c-sgRNA5	GAATCTAACAGTGTAGTTTGCCAAATTAGGCCTCATCGCGGTTTTAGAGCTAGAAATAG
FAF1/2c-sgRNA6	GCTATTTCTAGCTCTAAAACACCATTAGCACGTTCCACTCCAAACTACACTGTTAGATT
FAF3/4a-sgRNA7	GAATCTAACAGTGTAGTTTGTTTAAACCCCATCGCGAAGAGTTTTAGAGCTAGAAATAG
FAF3/4a-sgRNA8	GCTATTTCTAGCTCTAAAACTGTCCCTTTTCACATTGTACCAAACTACACTGTTAGATT
FAF3/4b-sgRNA9	GAATCTAACAGTGTAGTTTGCCTCCTTTAACGACGTTAAGGTTTTAGAGCTAGAAATAG
FAF3/4b-sgRNA10	GCTATTTCTAGCTCTAAAACTTGCCTTCCTTCTTTGCACCCAAACTACACTGTTAGATT
P1-FW(FAF3/4a-sgRNA8)	ATATATGGTCTCGTTTGGTACAATGTGAAAAGGGACAGTTTTAGAGCTAGAAATAGC	Generation of CRISPR multiple mutants
P1-RV	ATTATTGGTCTCGTAAATGCACCAGCCGGGAATCGAA
P2-FW(FAF3/4a-sgRNA7)	ATATATGGTCTCGTTTAAACCCCATCGCGAAGAGTTTTAGAGCTAGAAATAGC
P2-RV	ATTATTGGTCTCGGAGGTGCACCAGCCGGGAATCGAA
P3-FW(FAF3/4b-sgRNA9)	ATATATGGTCTCGCCTCCTTTAACGACGTTAAGGTTTTAGAGCTAGAAATAGC
P3-RV(FAF3/4b-sgRNA10)	ATTATTGGTCTCGAAACTTGCCTTCCTTCTTTGCACCTGCACCAGCCGGGAATCGAA
P1-FW(FAF1/2b-sgRNA3)	ATATATGGTCTCGTTTGCCGCTGATTGAAGTCAGCGGGTTTTAGAGCTAGAAATAGC
P1-RV	ATTATTGGTCTCGCCATTGCACCAGCCGGGAATCGAA
P2-FW(FAF1/2b-sgRNA4)	ATATATGGTCTCGATGGCACGCTCACGCTTTCGGTTTTAGAGCTAGAAATAGC
P2-RV	ATTATTGGTCTCGGTACTGCACCAGCCGGGAATCGAA
P3-FW(FAF3/4a-sgRNA8)	ATATATGGTCTCGGTACAATGTGAAAAGGGACAGTTTTAGAGCTAGAAATAGC
P3-RV	ATTATTGGTCTCGTAAATGCACCAGCCGGGAATCGAA
P4-FW(FAF3/4a-sgRNA7)	ATATATGGTCTCGTTTAAACCCCATCGCGAAGAGTTTTAGAGCTAGAAATAGC
P4-RV	ATTATTGGTCTCGGAGGTGCACCAGCCGGGAATCGAA
P5-FW(FAF3/4b-sgRNA9)	ATATATGGTCTCGCCTCCTTTAACGACGTTAAGGTTTTAGAGCTAGAAATAGC
P5-RV(FAF3/4b-sgRNA10)	ATTATTGGTCTCGAAACTTGCCTTCCTTCTTTGCACCTGCACCAGCCGGGAATCGAA
